# Supplementary material for: Marmosets as model systems for the study of Alzheimer's disease and related dementias: Substantiation of physiological tau 3R and 4R isoform expression and phosphorylation
Source: Alzheimers Dement. 2024 Nov 19;21(1):e14366. doi: 10.1002/alz.14366 (PMC11782843; doi:10.1002/alz.14366)
Supplement: Supplementary file 6 — Supporting Information [file ALZ-21-e14366-s005.xlsx]

## Sheet: Supp.Table 2_to-export
		Sample size
		Control	AD
		N = 4	N = 4
	Characteristics
	Age: years ± SD	73 ± 4.24	67.5 ± 5.26
	Sex: N Males	2	2
	N Females	2	2
	Race: N Caucasian	3	4
	N Hispanic	1	0
	PMI: hrs ± SD	7 ± 3.08	5.25 ± 1.55
	Amyloid burden: CERAD 0-1	4	0
	CERAD 2-3	0	4
	Tau burden: Braak 0-II	4	0
	Braak III-VI	0	4
	APOE genotype: E33	4	0
	E34	0	4
	Abbreviations: AD, Alzheimer’s disease
	PMI, postmortem interval; APOE, apolipoprotein E

## Sheet: Supp.Table 1_Emory CaseTraits
Table S1: Demographics of and case traits for human tissues used (Emory Cases)
Case Number	Primary Neuropathologic Diagnosis	Braak Stage	ABC	CERAD	PMI (hr)	Age at Onset	Age at Death	Disease Duration (years)	ApoE	Race	Sex	Experimental Use	Sample ID for MS	Fractionated Sample ID for WB	Analysis and Figures
OS03-299	Control	2	1	0	6	NA	69	NA	E3/3	w	m	MS	hCTL-1	NA	Fig 3, Fig S4
E08-101	Control	2	0	0	11.5	NA	78	NA	E3/3	w	f	MS	hCTL-2	NA	Fig 3, Fig S4
OS02-35	Control	1	0	0	6	NA	75	NA	E3/3	w	f	MS	hCTL-3	NA	Fig 3, Fig S4
A93-03	Control	1	1	0	4.5	NA	70	NA	E3/3	h	m	MS	hCTL-4	NA	Fig 3, Fig S4
OS00-12	AD	5	3	3	6	69	72	3	E3/4	w	m	MS, WB	hAD-1	AD3	Fig 3, Fig S4, Fig 5 (WB AD1)
E04-186	AD	6	3	3	7	59	72	14	E3/4	w	f	MS	hAD-2	NA	Fig 3, Fig S4
OS00-32	AD	6	3	3	3.5	55	62	7	E3/4	w	m	MS	hAD-3	NA	Fig 3, Fig S4
E05-04	AD	6	3	3	4.5	51	64	13	E3/4	w	f	MS, WB	hAD-4	AD16	Fig 3, Fig S4, Fig 5 (WB AD2)

## Sheet: Supp.Table 2_PRM peptides
Table S2: Peptides selected for PRM
Precursor m/z	Sequence	Charge state	Avg Retention Time (RT, min)	Product Ions	Overall Dotp	Hydrophobicity Calculator RT (min)
375.231	KVQIVY	2	6.56	b3,b4,b5	0.98	6.63
697.321	RSGYSSPGSPGTPGS	2	4.9	y6,b6,b9,b11	0.99	4.91
357.729	VQIINK	2	5.19	y5,y4,y3	0.98	5.39
697.321	SGYSSPGSPGTPGSR	2	4.93	y11,y10,y7	0.99	4.94
694.911	VQIVYKPVDLSK	2	7.55	y7,y6,y10	0.88	7.6
463.608	VQIVYKPVDLSK	3	7.55	y7,y6,y3	0.98	7.6

## Sheet: Sheet1
Slides shipped for IHC
Case Number	Paraffin Sections Provided	Primary Neuropathologic Diagnosis	Other Neuropathologic Diagnosis - AD	Other Neuropathologic Diagnosis - LBD	Other Neuropathologic Diagnosis - TDP	Other Neuropathologic Diagnosis - tau	Other Neuropathologic Diagnosis - Vascular	Braak Stage	ABC	CERAD	Thal	Formalin Tissue	PLP/PF Tissue	Cryo Tissue	Frozen Tissue	Frozen Spinal Cord	PMI (hr)	Paraffin Blocks	Age at Onset	Age at Death/Bx	Duration (years)	ApoE	Race	Sex	Registry or CRIN
OS03-66	Fx15	AD		LBD-amygdala				VI	3	3	5		X	X	X		12	X	69	81	12	E3/4	w	f	Registry
E08-101	Fx15	Control					Large cerebral hemorrhage	II	0	0	0		X	X	X	X?	11.5	X		78		E3/3	w	f	Honor

## Sheet: Supp.Table 3_Heavy PRM peptides
Table S3: Heavy Peptides selected for PRM
Light Precursor (m/z)	Peptide (Trypsin sample)	Charge state	Heavy Precursor (m/z)	Product Ions	Average rdotp
697.3208++	SGYSSPGSPGTPGSR	2+	702.3249++ (heavy)	y9+,y8+,y7+,y10++	0.980237
375.2314++	VQIVYK	2+	379.2385++ (heavy)	y4+,y3+,y5+	NA
463.6098+++	VQIVYKPVDLSK	3+	466.2812+++ (heavy)	y6+,y10++,y9++	0.967906
357.7291++	VQIINK	2+	361.7362++ (heavy)	y3+,y5+	0.9472
Light Precursor (m/z)	Peptide (Lysarg sample)	Charge state	Heavy Precursor (m/z)	Product Ions	Average rdotp
697.3208++	RSGYSSPGSPGTPGS	2+	702.3249++	b5+, b6+, b8+,b9+b11+,b12+	0.979719
375.2314++	KVQIVY	2+	379.2385++ (heavy)	b3+,b4+,b5+	0.951081
357.7291++	KVQIIN	2+	361.7362++ (heavy)	b3+,b4+,b5+	0.964038
670.8697++	KHVPGGGSVQIVY	3+	674.8768++ (heavy)	b10+,b9+,b10++,b11++,b12++	0.87

## Sheet: Supp.Table 4_Skyline Report
Table S4: PRM peptide peak area and dotp values across samples
Peptide	Sample	Total Area	Sample Dotp
KVQIVY	LysArg_3R	16339461	0.9499
KVQIVY	LysArg_4R	5478	0.5094
KVQIVY	LysArg_hAD-1	624400	0.982
KVQIVY	LysArg_hAD-2	229220	0.9419
KVQIVY	LysArg_hAD-3	142880	0.8742
KVQIVY	LysArg_hAD-4	515127	0.9721
KVQIVY	LysArg_hCTL-1	52021	0.7766
KVQIVY	LysArg_hCTL-2	177608	0.871
KVQIVY	LysArg_hCTL-3	327190	0.9433
KVQIVY	LysArg_hCTL-4	109436	0.7918
KVQIVY	LysArg_Marmo-1	448589	0.978
KVQIVY	LysArg_Marmo-2	726537	0.9845
KVQIVY	LysArg_Marmo-3	706310	0.9715
KVQIVY	LysArg_Marmo-4	582679	0.9803
KVQIVY	LysArg_Marmo-5	604055	0.9649
KVQIVY	LysArg_Marmo-6	513008	0.9793
KVQIVY	LysArg_Marmo-7	16488108	0.9817
KVQIVY	LysArg_Mouse	6374	0.4257
RSGYSSPGSPGTPGS	LysArg_3R	31990576	0.9535
RSGYSSPGSPGTPGS	LysArg_4R	84624	0.7897
RSGYSSPGSPGTPGS	LysArg_hAD-1	9097566	0.9833
RSGYSSPGSPGTPGS	LysArg_hAD-2	10567520	0.9796
RSGYSSPGSPGTPGS	LysArg_hAD-3	7952756	0.9817
RSGYSSPGSPGTPGS	LysArg_hAD-4	9983125	0.9797
RSGYSSPGSPGTPGS	LysArg_hCTL-1	6331240	0.9887
RSGYSSPGSPGTPGS	LysArg_hCTL-2	15779570	0.9786
RSGYSSPGSPGTPGS	LysArg_hCTL-3	21123682	0.9799
RSGYSSPGSPGTPGS	LysArg_hCTL-4	10581128	0.9802
RSGYSSPGSPGTPGS	LysArg_Marmo-1	8216328	0.9859
RSGYSSPGSPGTPGS	LysArg_Marmo-2	11664604	0.9821
RSGYSSPGSPGTPGS	LysArg_Marmo-3	7560824	0.9842
RSGYSSPGSPGTPGS	LysArg_Marmo-4	7613493	0.9833
RSGYSSPGSPGTPGS	LysArg_Marmo-5	5268458	0.9866
RSGYSSPGSPGTPGS	LysArg_Marmo-6	5506003	0.988
RSGYSSPGSPGTPGS	LysArg_Marmo-7	50492780	0.9791
RSGYSSPGSPGTPGS	LysArg_Mouse	6434826	0.9886
VQIINK	Tryp_3R	2570	0.4729
VQIINK	Tryp_4R	11569473	0.9808
VQIINK	Tryp_hAD-1	8380090	0.9842
VQIINK	Tryp_hAD-2	6125177	0.9799
VQIINK	Tryp_hAD-3	2793457	0.9771
VQIINK	Tryp_hAD-4	5312012	0.9864
VQIINK	Tryp_hCTL-1	3501031	0.9756
VQIINK	Tryp_hCTL-2	4120350	0.9721
VQIINK	Tryp_hCTL-3	8240029	0.9672
VQIINK	Tryp_hCTL-4	3619779	0.98
VQIINK	Tryp_Marmo-1	12633912	0.9775
VQIINK	Tryp_Marmo-2	15313476	0.9724
VQIINK	Tryp_Marmo-3	14315886	0.9797
VQIINK	Tryp_Marmo-4	15962002	0.9828
VQIINK	Tryp_Marmo-5	13607256	0.9802
VQIINK	Tryp_Marmo-6	15922658	0.9857
VQIINK	Tryp_Marmo-7	1239401	0.9631
VQIINK	Tryp_Mouse	8693268	0.9889
SGYSSPGSPGTPGSR	Tryp_3R	122616656	0.9984
SGYSSPGSPGTPGSR	Tryp_4R	60848080	0.9898
SGYSSPGSPGTPGSR	Tryp_hAD-1	28722916	0.9888
SGYSSPGSPGTPGSR	Tryp_hAD-2	33984996	0.9885
SGYSSPGSPGTPGSR	Tryp_hAD-3	20523960	0.9907
SGYSSPGSPGTPGSR	Tryp_hAD-4	24316478	0.9922
SGYSSPGSPGTPGSR	Tryp_hCTL-1	24903802	0.9887
SGYSSPGSPGTPGSR	Tryp_hCTL-2	32295416	0.9934
SGYSSPGSPGTPGSR	Tryp_hCTL-3	87986240	0.9814
SGYSSPGSPGTPGSR	Tryp_hCTL-4	27750980	0.9921
SGYSSPGSPGTPGSR	Tryp_Marmo-1	16965920	0.991
SGYSSPGSPGTPGSR	Tryp_Marmo-2	26295924	0.9901
SGYSSPGSPGTPGSR	Tryp_Marmo-3	21777348	0.9912
SGYSSPGSPGTPGSR	Tryp_Marmo-4	21730056	0.9895
SGYSSPGSPGTPGSR	Tryp_Marmo-5	14770924	0.994
SGYSSPGSPGTPGSR	Tryp_Marmo-6	17116786	0.9875
SGYSSPGSPGTPGSR	Tryp_Marmo-7	23441860	0.9892
SGYSSPGSPGTPGSR	Tryp_Mouse	16590892	0.989
VQIVYKPVDLSK	Tryp_3R	18161982	0.9784
VQIVYKPVDLSK	Tryp_4R	177777	0.8834
VQIVYKPVDLSK	Tryp_hAD-1	163144640	0.9875
VQIVYKPVDLSK	Tryp_hAD-2	85575400	0.9832
VQIVYKPVDLSK	Tryp_hAD-3	18778876	0.982
VQIVYKPVDLSK	Tryp_hAD-4	69563680	0.9787
VQIVYKPVDLSK	Tryp_hCTL-1	22691918	0.9847
VQIVYKPVDLSK	Tryp_hCTL-2	26762320	0.99
VQIVYKPVDLSK	Tryp_hCTL-3	125897232	0.9839
VQIVYKPVDLSK	Tryp_hCTL-4	10043416	0.9817
VQIVYKPVDLSK	Tryp_Marmo-1	5926972	0.9823
VQIVYKPVDLSK	Tryp_Marmo-2	5978735	0.9889
VQIVYKPVDLSK	Tryp_Marmo-3	6317975	0.991
VQIVYKPVDLSK	Tryp_Marmo-4	5690828	0.9895
VQIVYKPVDLSK	Tryp_Marmo-5	5271135	0.9839
VQIVYKPVDLSK	Tryp_Marmo-6	5388593	0.9879
VQIVYKPVDLSK	Tryp_Marmo-7	7456880	0.9839
VQIVYKPVDLSK	Tryp_Mouse	1069208	0.8924
VQIVYKPVDLSK	Tryp_3R	186687072	0.9852
VQIVYKPVDLSK	Tryp_4R	1978486	0.9917
VQIVYKPVDLSK	Tryp_hAD-1	283339232	0.9987
VQIVYKPVDLSK	Tryp_hAD-2	168301200	0.9987
VQIVYKPVDLSK	Tryp_hAD-3	37234236	0.995
VQIVYKPVDLSK	Tryp_hAD-4	135448144	0.9996
VQIVYKPVDLSK	Tryp_hCTL-1	46339168	0.9929
VQIVYKPVDLSK	Tryp_hCTL-2	51123184	0.9945
VQIVYKPVDLSK	Tryp_hCTL-3	251890992	0.9963
VQIVYKPVDLSK	Tryp_hCTL-4	20005638	0.9972
VQIVYKPVDLSK	Tryp_Marmo-1	10973681	0.9955
VQIVYKPVDLSK	Tryp_Marmo-2	11064457	0.9965
VQIVYKPVDLSK	Tryp_Marmo-3	11741514	0.9913
VQIVYKPVDLSK	Tryp_Marmo-4	10318369	0.9968
VQIVYKPVDLSK	Tryp_Marmo-5	9791826	0.9949
VQIVYKPVDLSK	Tryp_Marmo-6	9467949	0.996
VQIVYKPVDLSK	Tryp_Marmo-7	19763764	0.9932
VQIVYKPVDLSK	Tryp_Mouse	1353116	0.9673

## Sheet: Supp.Table 5_Heavy Peak Area
Table S5: PRM heavy & light peptide peak area and rdotp values across samples
LysargiNase Digestion
Protein Name	Protein Abundance	Modified Sequence	Peptide Retention Time	Precursor Mz	Precursor Charge	Normalized Area	RatioLightToHeavy	DotProductLightToHeavy	Replicate Name	Total Area	Avg(rDotp)	Light Background per peptide	Normalized Area - Background
TOTAL-TAU	2.82e-05	RSGYSSPGSPGTPGS	2	697.321	2	2.82e-05	0	0.8217	Peptide-pool	3220		2.82e-05	0
TOTAL-TAU	0.178	RSGYSSPGSPGTPGS	1.63	697.321	2	0.178	0.1779	0.9789	hAD-1	1020320		2.82e-05	0.177972
TOTAL-TAU	0.205	RSGYSSPGSPGTPGS	1.63	697.321	2	0.205	0.2051	0.9833	hAD-2	879589		2.82e-05	0.204972
TOTAL-TAU	0.129	RSGYSSPGSPGTPGS	1.63	697.321	2	0.129	0.1289	0.9784	hAD-3	671801		2.82e-05	0.128972
TOTAL-TAU	0.146	RSGYSSPGSPGTPGS	1.63	697.321	2	0.146	0.1462	0.9721	hAD-4	721974		2.82e-05	0.145972
TOTAL-TAU	0.106	RSGYSSPGSPGTPGS	1.81	697.321	2	0.106	0.1062	0.9809	hCTL-1	462296		2.82e-05	0.105972
TOTAL-TAU	0.194	RSGYSSPGSPGTPGS	1.64	697.321	2	0.194	0.1942	0.9762	hCTL-2	1119819		2.82e-05	0.193972
TOTAL-TAU	0.268	RSGYSSPGSPGTPGS	1.62	697.321	2	0.268	0.2678	0.9811	hCTL-3	1527103		2.82e-05	0.267972
TOTAL-TAU	0.252	RSGYSSPGSPGTPGS	1.63	697.321	2	0.252	0.2515	0.9817	hCTL-4	1145696		2.82e-05	0.251972
TOTAL-TAU	0.105	RSGYSSPGSPGTPGS	1.81	697.321	2	0.105	0.1051	0.9774	Marmo-1	439939		2.82e-05	0.104972
TOTAL-TAU	0.175	RSGYSSPGSPGTPGS	1.83	697.321	2	0.175	0.1746	0.9782	Marmo-2	753312		2.82e-05	0.174972
TOTAL-TAU	0.125	RSGYSSPGSPGTPGS	1.81	697.321	2	0.125	0.1247	0.9836	Marmo-3	537637		2.82e-05	0.124972
TOTAL-TAU	0.122	RSGYSSPGSPGTPGS	1.81	697.321	2	0.122	0.1218	0.9699	Marmo-4	535450		2.82e-05	0.121972
TOTAL-TAU	0.0775	RSGYSSPGSPGTPGS	1.83	697.321	2	0.0775	0.0775	0.9881	Marmo-5	314798		2.82e-05	0.0774718
TOTAL-TAU	0.115	RSGYSSPGSPGTPGS	1.8	697.321	2	0.115	0.1146	0.9785	Marmo-6	420762		2.82e-05	0.114972
TOTAL-TAU	0.506	RSGYSSPGSPGTPGS	1.83	697.321	2	0.506	0.5057	0.9908	Marmo-7	2610466		2.82e-05	0.505972
TOTAL-TAU	0.0933	RSGYSSPGSPGTPGS	1.82	697.321	2	0.0933	0.0933	0.985	Mouse	379605	0.980256	2.82e-05	0.0932718
TOTAL-TAU	2.82e-05	R[+10]SGYSSPGSPGTPGS	2	702.325	2	2.82e-05	0	0.8217	Peptide-pool	114337488
TOTAL-TAU	0.178	R[+10]SGYSSPGSPGTPGS	1.63	702.325	2	0.178	0.1779	0.9789	hAD-1	5735332
TOTAL-TAU	0.205	R[+10]SGYSSPGSPGTPGS	1.63	702.325	2	0.205	0.2051	0.9833	hAD-2	4289117
TOTAL-TAU	0.129	R[+10]SGYSSPGSPGTPGS	1.63	702.325	2	0.129	0.1289	0.9784	hAD-3	5213796
TOTAL-TAU	0.146	R[+10]SGYSSPGSPGTPGS	1.63	702.325	2	0.146	0.1462	0.9721	hAD-4	4939860
TOTAL-TAU	0.106	R[+10]SGYSSPGSPGTPGS	1.81	702.325	2	0.106	0.1062	0.9809	hCTL-1	4353379
TOTAL-TAU	0.194	R[+10]SGYSSPGSPGTPGS	1.64	702.325	2	0.194	0.1942	0.9762	hCTL-2	5766757
TOTAL-TAU	0.268	R[+10]SGYSSPGSPGTPGS	1.62	702.325	2	0.268	0.2678	0.9811	hCTL-3	5701956
TOTAL-TAU	0.252	R[+10]SGYSSPGSPGTPGS	1.63	702.325	2	0.252	0.2515	0.9817	hCTL-4	4554748
TOTAL-TAU	0.105	R[+10]SGYSSPGSPGTPGS	1.81	702.325	2	0.105	0.1051	0.9774	Marmo-1	4184562
TOTAL-TAU	0.175	R[+10]SGYSSPGSPGTPGS	1.83	702.325	2	0.175	0.1746	0.9782	Marmo-2	4315561
TOTAL-TAU	0.125	R[+10]SGYSSPGSPGTPGS	1.81	702.325	2	0.125	0.1247	0.9836	Marmo-3	4312459
TOTAL-TAU	0.122	R[+10]SGYSSPGSPGTPGS	1.81	702.325	2	0.122	0.1218	0.9699	Marmo-4	4394423
TOTAL-TAU	0.0775	R[+10]SGYSSPGSPGTPGS	1.83	702.325	2	0.0775	0.0775	0.9881	Marmo-5	4062517
TOTAL-TAU	0.115	R[+10]SGYSSPGSPGTPGS	1.8	702.325	2	0.115	0.1146	0.9785	Marmo-6	3671900
TOTAL-TAU	0.506	R[+10]SGYSSPGSPGTPGS	1.83	702.325	2	0.506	0.5057	0.9908	Marmo-7	5162504
TOTAL-TAU	0.0933	R[+10]SGYSSPGSPGTPGS	1.82	702.325	2	0.0933	0.0933	0.985	Mouse	4069535	0.980256
3R-TAU	0.0005	KVQIVY	3.12	375.231	2	0.0005	0.0005	0.9447	Peptide-pool	6255		0.0005	0
3R-TAU	0.0685	KVQIVY	2.54	375.231	2	0.0685	0.0685	0.9711	hAD-1	99247		0.0005	0.068
3R-TAU	0.0419	KVQIVY	2.53	375.231	2	0.0419	0.0419	0.9893	hAD-2	60393		0.0005	0.0414
3R-TAU	0.00759	KVQIVY	2.54	375.231	2	0.00759	0.0076	0.9096	hAD-3	11354		0.0005	0.00709
3R-TAU	0.0215	KVQIVY	2.54	375.231	2	0.0215	0.0215	0.9805	hAD-4	34995		0.0005	0.021
3R-TAU	0.0107	KVQIVY	2.79	375.231	2	0.0107	0.0107	0.9924	hCTL-1	12668		0.0005	0.0102
3R-TAU	0.0124	KVQIVY	2.53	375.231	2	0.0124	0.0124	0.9809	hCTL-2	17769		0.0005	0.0119
3R-TAU	0.0138	KVQIVY	2.51	375.231	2	0.0138	0.0138	0.9525	hCTL-3	20386		0.0005	0.0133
3R-TAU	0.0118	KVQIVY	2.51	375.231	2	0.0118	0.0118	0.9751	hCTL-4	15813		0.0005	0.0113
3R-TAU	0.0485	KVQIVY	2.78	375.231	2	0.0485	0.0485	0.9554	Marmo-1	69357		0.0005	0.048
3R-TAU	0.0622	KVQIVY	2.78	375.231	2	0.0622	0.0622	0.9656	Marmo-2	83822		0.0005	0.0617
3R-TAU	0.0539	KVQIVY	2.78	375.231	2	0.0539	0.0539	0.9468	Marmo-3	52698		0.0005	0.0534
3R-TAU	0.0377	KVQIVY	2.79	375.231	2	0.0377	0.0377	0.9504	Marmo-4	36782		0.0005	0.0372
3R-TAU	0.0433	KVQIVY	2.8	375.231	2	0.0433	0.0433	0.9461	Marmo-5	48928		0.0005	0.0428
3R-TAU	0.0549	KVQIVY	2.79	375.231	2	0.0549	0.0549	0.9683	Marmo-6	82983		0.0005	0.0544
3R-TAU	1.18	KVQIVY	2.8	375.231	2	1.18	1.1784	0.9928	Marmo-7	1373283		0.0005	1.1795
3R-TAU	0.0052	KVQIVY	2.81	375.231	2	0.0052	0.0052	0.7825	Mouse	6657	0.953706	0.0005	0.0047
3R-TAU	0.0005	K[+8]VQIVY	3.12	379.239	2	0.0005	0.0005	0.9447	Peptide-pool	12510196
3R-TAU	0.0685	K[+8]VQIVY	2.54	379.239	2	0.0685	0.0685	0.9711	hAD-1	1449607
3R-TAU	0.0419	K[+8]VQIVY	2.53	379.239	2	0.0419	0.0419	0.9893	hAD-2	1440634
3R-TAU	0.00759	K[+8]VQIVY	2.54	379.239	2	0.00759	0.0076	0.9096	hAD-3	1495917
3R-TAU	0.0215	K[+8]VQIVY	2.54	379.239	2	0.0215	0.0215	0.9805	hAD-4	1629513
3R-TAU	0.0107	K[+8]VQIVY	2.79	379.239	2	0.0107	0.0107	0.9924	hCTL-1	1140901
3R-TAU	0.0124	K[+8]VQIVY	2.53	379.239	2	0.0124	0.0124	0.9809	hCTL-2	1435415
3R-TAU	0.0138	K[+8]VQIVY	2.51	379.239	2	0.0138	0.0138	0.9525	hCTL-3	1479512
3R-TAU	0.0118	K[+8]VQIVY	2.51	379.239	2	0.0118	0.0118	0.9751	hCTL-4	1335004
3R-TAU	0.0485	K[+8]VQIVY	2.78	379.239	2	0.0485	0.0485	0.9554	Marmo-1	1343059
3R-TAU	0.0622	K[+8]VQIVY	2.78	379.239	2	0.0622	0.0622	0.9656	Marmo-2	1261789
3R-TAU	0.0539	K[+8]VQIVY	2.78	379.239	2	0.0539	0.0539	0.9468	Marmo-3	947951
3R-TAU	0.0377	K[+8]VQIVY	2.79	379.239	2	0.0377	0.0377	0.9504	Marmo-4	974552
3R-TAU	0.0433	K[+8]VQIVY	2.8	379.239	2	0.0433	0.0433	0.9461	Marmo-5	1131112
3R-TAU	0.0549	K[+8]VQIVY	2.79	379.239	2	0.0549	0.0549	0.9683	Marmo-6	1404449
3R-TAU	1.18	K[+8]VQIVY	2.8	379.239	2	1.18	1.1784	0.9928	Marmo-7	1165332
3R-TAU	0.0052	K[+8]VQIVY	2.81	379.239	2	0.0052	0.0052	0.7825	Mouse	1279113	0.953706
4R-TAU	0.000455	KVQIIN	2.45	357.729	2	0.000417	0.0004	0.9061	Peptide-pool	5117		0.000417	0
4R-TAU	0.0392	KVQIIN	1.94	357.729	2	0.0152	0.0152	0.9494	hAD-1	14307		0.000417	0.014783
4R-TAU	0.0248	KVQIIN	1.93	357.729	2	0.0134	0.0134	0.9596	hAD-2	8092		0.000417	0.012983
4R-TAU	0.00591	KVQIIN	1.93	357.729	2	0.00528	0.0053	0.9193	hAD-3	4007		0.000417	0.004863
4R-TAU	0.0112	KVQIIN	1.94	357.729	2	0.00662	0.0066	0.9233	hAD-4	5206		0.000417	0.006203
4R-TAU	0.0144	KVQIIN	2.03	357.729	2	0.00694	0.0069	0.9419	hCTL-1	4367		0.000417	0.006523
4R-TAU	0.0186	KVQIIN	1.95	357.729	2	0.00798	0.008	0.9995	hCTL-2	6399		0.000417	0.007563
4R-TAU	0.0132	KVQIIN	1.93	357.729	2	0.00801	0.008	0.9911	hCTL-3	5841		0.000417	0.007593
4R-TAU	0.014	KVQIIN	1.93	357.729	2	0.0143	0.0143	0.9976	hCTL-4	8037		0.000417	0.013883
4R-TAU	0.657	KVQIIN	2.06	357.729	2	0.102	0.1023	0.9745	Marmo-1	72494		0.000417	0.101583
4R-TAU	0.824	KVQIIN	2.05	357.729	2	0.112	0.1124	0.9993	Marmo-2	71554		0.000417	0.111583
4R-TAU	0.805	KVQIIN	2.04	357.729	2	0.127	0.1274	0.9634	Marmo-3	67577		0.000417	0.126583
4R-TAU	0.645	KVQIIN	2.04	357.729	2	0.104	0.1039	0.9647	Marmo-4	71070		0.000417	0.103583
4R-TAU	0.637	KVQIIN	2.04	357.729	2	0.109	0.1087	0.9636	Marmo-5	72897		0.000417	0.108583
4R-TAU	0.844	KVQIIN	2.05	357.729	2	0.112	0.1123	0.9966	Marmo-6	73257		0.000417	0.111583
4R-TAU	0.265	KVQIIN	2.07	357.729	2	0.0824	0.0824	0.9188	Marmo-7	71942		0.000417	0.081983
4R-TAU	0.51	KVQIIN	2.07	357.729	2	0.0808	0.0808	0.962	Mouse	49967	0.964038	0.000417	0.080383
4R-TAU	0.000455	K[+8]VQIIN	2.45	361.736	2	0.000417	0.0004	0.9061	Peptide-pool	12257143
4R-TAU	0.0392	K[+8]VQIIN	1.94	361.736	2	0.0152	0.0152	0.9494	hAD-1	939845
4R-TAU	0.0248	K[+8]VQIIN	1.93	361.736	2	0.0134	0.0134	0.9596	hAD-2	647211
4R-TAU	0.00591	K[+8]VQIIN	1.93	361.736	2	0.00528	0.0053	0.9193	hAD-3	759003
4R-TAU	0.0112	K[+8]VQIIN	1.94	361.736	2	0.00662	0.0066	0.9233	hAD-4	839833
4R-TAU	0.0144	K[+8]VQIIN	2.03	361.736	2	0.00694	0.0069	0.9419	hCTL-1	667999
4R-TAU	0.0186	K[+8]VQIIN	1.95	361.736	2	0.00798	0.008	0.9995	hCTL-2	859934
4R-TAU	0.0132	K[+8]VQIIN	1.93	361.736	2	0.00801	0.008	0.9911	hCTL-3	783873
4R-TAU	0.014	K[+8]VQIIN	1.93	361.736	2	0.0143	0.0143	0.9976	hCTL-4	599858
4R-TAU	0.657	K[+8]VQIIN	2.06	361.736	2	0.102	0.1023	0.9745	Marmo-1	708381
4R-TAU	0.824	K[+8]VQIIN	2.05	361.736	2	0.112	0.1124	0.9993	Marmo-2	678389
4R-TAU	0.805	K[+8]VQIIN	2.04	361.736	2	0.127	0.1274	0.9634	Marmo-3	564668
4R-TAU	0.645	K[+8]VQIIN	2.04	361.736	2	0.104	0.1039	0.9647	Marmo-4	727235
4R-TAU	0.637	K[+8]VQIIN	2.04	361.736	2	0.109	0.1087	0.9636	Marmo-5	711435
4R-TAU	0.844	K[+8]VQIIN	2.05	361.736	2	0.112	0.1123	0.9966	Marmo-6	694596
4R-TAU	0.265	K[+8]VQIIN	2.07	361.736	2	0.0824	0.0824	0.9188	Marmo-7	872627
4R-TAU	0.51	K[+8]VQIIN	2.07	361.736	2	0.0808	0.0808	0.962	Mouse	658989	0.964038
4R-TAU	0.000455	KHVPGGGSVQIVY	3.09	447.582	3	0.000493	0.0005	0.8876	Peptide-pool	5806		0.000493	0
4R-TAU	0.0392	KHVPGGGSVQIVY	2.51	447.582	3	0.0677	0.0677	0.9055	hAD-1	53383		0.000493	0.067207
4R-TAU	0.0248	KHVPGGGSVQIVY	2.51	447.582	3	0.0343	0.0343	0.8148	hAD-2	25174		0.000493	0.033807
4R-TAU	0.00591	KHVPGGGSVQIVY	2.55	447.582	3	0.00659	0.0066	0.5177	hAD-3	4629		0.000493	0.006097
4R-TAU	0.0112	KHVPGGGSVQIVY	2.52	447.582	3	0.0158	0.0158	0.8161	hAD-4	12240		0.000493	0.015307
4R-TAU	0.0144	KHVPGGGSVQIVY	2.77	447.582	3	0.0216	0.0216	0.8469	hCTL-1	14063		0.000493	0.021107
4R-TAU	0.0186	KHVPGGGSVQIVY	2.5	447.582	3	0.0296	0.0296	0.846	hCTL-2	23040		0.000493	0.029107
4R-TAU	0.0132	KHVPGGGSVQIVY	2.52	447.582	3	0.0192	0.0192	0.7401	hCTL-3	12107		0.000493	0.018707
4R-TAU	0.014	KHVPGGGSVQIVY	2.52	447.582	3	0.0138	0.0138	0.6902	hCTL-4	9494		0.000493	0.013307
4R-TAU	0.657	KHVPGGGSVQIVY	2.79	447.582	3	1.26	1.2572	0.9758	Marmo-1	822501		0.000493	1.25951
4R-TAU	0.824	KHVPGGGSVQIVY	2.78	447.582	3	1.55	1.5459	0.9648	Marmo-2	970850		0.000493	1.54951
4R-TAU	0.805	KHVPGGGSVQIVY	2.77	447.582	3	1.51	1.5118	0.98	Marmo-3	768479		0.000493	1.50951
4R-TAU	0.645	KHVPGGGSVQIVY	2.79	447.582	3	1.39	1.3902	0.9645	Marmo-4	691260		0.000493	1.38951
4R-TAU	0.637	KHVPGGGSVQIVY	2.8	447.582	3	1.34	1.3381	0.9767	Marmo-5	677058		0.000493	1.33951
4R-TAU	0.844	KHVPGGGSVQIVY	2.78	447.582	3	1.51	1.514	0.9682	Marmo-6	1077796		0.000493	1.50951
4R-TAU	0.265	KHVPGGGSVQIVY	2.8	447.582	3	0.583	0.5833	0.9812	Marmo-7	290790		0.000493	0.582507
4R-TAU	0.51	KHVPGGGSVQIVY	2.82	447.582	3	0.923	0.9235	0.9773	Mouse	591071	0.872862	0.000493	0.922507
4R-TAU	0.000455	K[+8]HVPGGGSVQIVY	3.09	450.254	3	0.000493	0.0005	0.8876	Peptide-pool	11766013
4R-TAU	0.0392	K[+8]HVPGGGSVQIVY	2.51	450.254	3	0.0677	0.0677	0.9055	hAD-1	789026
4R-TAU	0.0248	K[+8]HVPGGGSVQIVY	2.51	450.254	3	0.0343	0.0343	0.8148	hAD-2	734866
4R-TAU	0.00591	K[+8]HVPGGGSVQIVY	2.55	450.254	3	0.00659	0.0066	0.5177	hAD-3	702571
4R-TAU	0.0112	K[+8]HVPGGGSVQIVY	2.52	450.254	3	0.0158	0.0158	0.8161	hAD-4	772869
4R-TAU	0.0144	K[+8]HVPGGGSVQIVY	2.77	450.254	3	0.0216	0.0216	0.8469	hCTL-1	652532
4R-TAU	0.0186	K[+8]HVPGGGSVQIVY	2.5	450.254	3	0.0296	0.0296	0.846	hCTL-2	778278
4R-TAU	0.0132	K[+8]HVPGGGSVQIVY	2.52	450.254	3	0.0192	0.0192	0.7401	hCTL-3	631037
4R-TAU	0.014	K[+8]HVPGGGSVQIVY	2.52	450.254	3	0.0138	0.0138	0.6902	hCTL-4	685908
4R-TAU	0.657	K[+8]HVPGGGSVQIVY	2.79	450.254	3	1.26	1.2572	0.9758	Marmo-1	654207
4R-TAU	0.824	K[+8]HVPGGGSVQIVY	2.78	450.254	3	1.55	1.5459	0.9648	Marmo-2	628024
4R-TAU	0.805	K[+8]HVPGGGSVQIVY	2.77	450.254	3	1.51	1.5118	0.98	Marmo-3	508306
4R-TAU	0.645	K[+8]HVPGGGSVQIVY	2.79	450.254	3	1.39	1.3902	0.9645	Marmo-4	497232
4R-TAU	0.637	K[+8]HVPGGGSVQIVY	2.8	450.254	3	1.34	1.3381	0.9767	Marmo-5	505977
4R-TAU	0.844	K[+8]HVPGGGSVQIVY	2.78	450.254	3	1.51	1.514	0.9682	Marmo-6	711870
4R-TAU	0.265	K[+8]HVPGGGSVQIVY	2.8	450.254	3	0.583	0.5833	0.9812	Marmo-7	498554
4R-TAU	0.51	K[+8]HVPGGGSVQIVY	2.82	450.254	3	0.923	0.9235	0.9773	Mouse	640061
Trypsin Digestion
Protein Name	Protein Abundance	Modified Sequence	Peptide Retention Time	Precursor Mz	Precursor Charge	Normalized Area	RatioLightToHeavy	DotProductLightToHeavy	Replicate Name	Total Area	Avg(rDotp)	Light Background per peptide	Normalized Area - Background
TOTAL-TAU	0	SGYSSPGSPGTPGSR	2.03	697.321	2	0	0	0	Tryp-Peptide_pool	0		0	0
TOTAL-TAU	0.69842	SGYSSPGSPGTPGSR	1.83	697.321	2	0.69842	0.6984	0.9923	hAD-1	475456		0	0.69842
TOTAL-TAU	0.79537	SGYSSPGSPGTPGSR	1.84	697.321	2	0.79537	0.7954	0.9893	hAD-2	537183		0	0.79537
TOTAL-TAU	0.52295	SGYSSPGSPGTPGSR	1.83	697.321	2	0.52295	0.5229	0.9957	hAD-3	309047		0	0.52295
TOTAL-TAU	0.52162	SGYSSPGSPGTPGSR	1.84	697.321	2	0.52162	0.5216	0.9875	hAD-4	365827		0	0.52162
TOTAL-TAU	0.65026	SGYSSPGSPGTPGSR	1.8	697.321	2	0.65026	0.6503	0.9955	hCTL-1	320655		0	0.65026
TOTAL-TAU	0.78108	SGYSSPGSPGTPGSR	1.84	697.321	2	0.78108	0.7811	0.9906	hCTL-2	529265		0	0.78108
TOTAL-TAU	1.5664	SGYSSPGSPGTPGSR	1.83	697.321	2	1.5664	1.5664	0.9806	hCTL-3	1081542		0	1.5664
TOTAL-TAU	0.003835	SGYSSPGSPGTPGSR	1.91	697.321	2	0.003835	0.0038	0.8516	hCTL-4	4204		0	0.003835
TOTAL-TAU	0.49042	SGYSSPGSPGTPGSR	1.89	697.321	2	0.49042	0.4904	0.9914	Marmo-1	448581		0	0.49042
TOTAL-TAU	0.65192	SGYSSPGSPGTPGSR	1.89	697.321	2	0.65192	0.6519	0.9962	Marmo-2	669490		0	0.65192
TOTAL-TAU	0.57747	SGYSSPGSPGTPGSR	1.88	697.321	2	0.57747	0.5775	0.9826	Marmo-3	527268		0	0.57747
TOTAL-TAU	0.61673	SGYSSPGSPGTPGSR	1.9	697.321	2	0.61673	0.6167	0.9787	Marmo-4	548006		0	0.61673
TOTAL-TAU	0.41976	SGYSSPGSPGTPGSR	1.87	697.321	2	0.41976	0.4198	0.9853	Marmo-5	326641		0	0.41976
TOTAL-TAU	0.44972	SGYSSPGSPGTPGSR	1.88	697.321	2	0.44972	0.4497	0.9886	Marmo-6	388349		0	0.44972
TOTAL-TAU	2.094	SGYSSPGSPGTPGSR	1.89	697.321	2	2.094	2.094	0.9914	Marmo-7	2290210		0	2.094
TOTAL-TAU	0.48297	SGYSSPGSPGTPGSR	1.9	697.321	2	0.48297	0.483	0.9865	Mouse	395833	0.980237	0	0.48297
TOTAL-TAU	0	SGYSSPGSPGTPGSR[+10]	2.03	702.325	2	0	0	0	Tryp-Peptide_pool	4936510
TOTAL-TAU	0.69842	SGYSSPGSPGTPGSR[+10]	1.83	702.325	2	0.69842	0.6984	0.9923	hAD-1	680763
TOTAL-TAU	0.79537	SGYSSPGSPGTPGSR[+10]	1.84	702.325	2	0.79537	0.7954	0.9893	hAD-2	675385
TOTAL-TAU	0.52295	SGYSSPGSPGTPGSR[+10]	1.83	702.325	2	0.52295	0.5229	0.9957	hAD-3	590971
TOTAL-TAU	0.52162	SGYSSPGSPGTPGSR[+10]	1.84	702.325	2	0.52162	0.5216	0.9875	hAD-4	701333
TOTAL-TAU	0.65026	SGYSSPGSPGTPGSR[+10]	1.8	702.325	2	0.65026	0.6503	0.9955	hCTL-1	493119
TOTAL-TAU	0.78108	SGYSSPGSPGTPGSR[+10]	1.84	702.325	2	0.78108	0.7811	0.9906	hCTL-2	677609
TOTAL-TAU	1.5664	SGYSSPGSPGTPGSR[+10]	1.83	702.325	2	1.5664	1.5664	0.9806	hCTL-3	690450
TOTAL-TAU	0.003835	SGYSSPGSPGTPGSR[+10]	1.91	702.325	2	0.003835	0.0038	0.8516	hCTL-4	1096199
TOTAL-TAU	0.49042	SGYSSPGSPGTPGSR[+10]	1.89	702.325	2	0.49042	0.4904	0.9914	Marmo-1	914690
TOTAL-TAU	0.65192	SGYSSPGSPGTPGSR[+10]	1.89	702.325	2	0.65192	0.6519	0.9962	Marmo-2	1026954
TOTAL-TAU	0.57747	SGYSSPGSPGTPGSR[+10]	1.88	702.325	2	0.57747	0.5775	0.9826	Marmo-3	913070
TOTAL-TAU	0.61673	SGYSSPGSPGTPGSR[+10]	1.9	702.325	2	0.61673	0.6167	0.9787	Marmo-4	888569
TOTAL-TAU	0.41976	SGYSSPGSPGTPGSR[+10]	1.87	702.325	2	0.41976	0.4198	0.9853	Marmo-5	778160
TOTAL-TAU	0.44972	SGYSSPGSPGTPGSR[+10]	1.88	702.325	2	0.44972	0.4497	0.9886	Marmo-6	863537
TOTAL-TAU	2.094	SGYSSPGSPGTPGSR[+10]	1.89	702.325	2	2.094	2.094	0.9914	Marmo-7	1093694
TOTAL-TAU	0.48297	SGYSSPGSPGTPGSR[+10]	1.9	702.325	2	0.48297	0.483	0.9865	Mouse	819576	0.980237
3R-TAU	0.00025646	VQIVYKPVDLSK	3.8	463.61	3	0.00025646	0.0003	0.9507	Tryp-Peptide_pool	4481		0.000256	0
3R-TAU	0.1418	VQIVYKPVDLSK	3.38	463.61	3	0.1418	0.1418	0.9787	hAD-1	486715		0.000256	0.141544
3R-TAU	0.017293	VQIVYKPVDLSK	3.38	463.61	3	0.017293	0.0173	0.9317	hAD-2	64844		0.000256	0.017037
3R-TAU	0.01063	VQIVYKPVDLSK	3.35	463.61	3	0.01063	0.0106	0.961	hAD-3	28927		0.000256	0.010374
3R-TAU	0.024261	VQIVYKPVDLSK	3.39	463.61	3	0.024261	0.0243	0.9749	hAD-4	80237		0.000256	0.024005
3R-TAU	0.027523	VQIVYKPVDLSK	3.37	463.61	3	0.027523	0.0275	0.9894	hCTL-1	89086		0.000256	0.027267
3R-TAU	0.0068717	VQIVYKPVDLSK	3.4	463.61	3	0.0068717	0.0069	0.9912	hCTL-2	23222		0.000256	0.0066157
3R-TAU	0.062178	VQIVYKPVDLSK	3.38	463.61	3	0.062178	0.0622	0.9738	hCTL-3	165690		0.000256	0.061922
3R-TAU	0.0021462	VQIVYKPVDLSK	3.42	463.61	3	0.0021462	0.0021	0.9594	hCTL-4	6903		0.000256	0.0018902
3R-TAU	0.019155	VQIVYKPVDLSK	3.39	463.61	3	0.019155	0.0192	0.985	Marmo-1	59998		0.000256	0.018899
3R-TAU	0.018146	VQIVYKPVDLSK	3.39	463.61	3	0.018146	0.0181	0.9623	Marmo-2	53888		0.000256	0.01789
3R-TAU	0.015978	VQIVYKPVDLSK	3.39	463.61	3	0.015978	0.016	0.9471	Marmo-3	50754		0.000256	0.015722
3R-TAU	0.015902	VQIVYKPVDLSK	3.4	463.61	3	0.015902	0.0159	0.9307	Marmo-4	50644		0.000256	0.015646
3R-TAU	0.022147	VQIVYKPVDLSK	3.38	463.61	3	0.022147	0.0221	0.9786	Marmo-5	67530		0.000256	0.021891
3R-TAU	0.0088532	VQIVYKPVDLSK	3.38	463.61	3	0.0088532	0.0089	0.9404	Marmo-6	24484		0.000256	0.0085972
3R-TAU	0.31326	VQIVYKPVDLSK	3.39	463.61	3	0.31326	0.3133	0.9872	Marmo-7	1047921		0.000256	0.313004
3R-TAU	0.0028315	VQIVYKPVDLSK	3.41	463.61	3	0.0028315	0.0028	0.9951	Mouse	8234	0.967906	0.000256	0.0025755
3R-TAU	0.00025646	VQIVYKPVDLSK[+8]	3.8	466.281	3	0.00025646	0.0003	0.9507	Tryp-Peptide_pool	17474020
3R-TAU	0.1418	VQIVYKPVDLSK[+8]	3.38	466.281	3	0.1418	0.1418	0.9787	hAD-1	3432440
3R-TAU	0.017293	VQIVYKPVDLSK[+8]	3.38	466.281	3	0.017293	0.0173	0.9317	hAD-2	3749694
3R-TAU	0.01063	VQIVYKPVDLSK[+8]	3.35	466.281	3	0.01063	0.0106	0.961	hAD-3	2721222
3R-TAU	0.024261	VQIVYKPVDLSK[+8]	3.39	466.281	3	0.024261	0.0243	0.9749	hAD-4	3307297
3R-TAU	0.027523	VQIVYKPVDLSK[+8]	3.37	466.281	3	0.027523	0.0275	0.9894	hCTL-1	3236808
3R-TAU	0.0068717	VQIVYKPVDLSK[+8]	3.4	466.281	3	0.0068717	0.0069	0.9912	hCTL-2	3379376
3R-TAU	0.062178	VQIVYKPVDLSK[+8]	3.38	466.281	3	0.062178	0.0622	0.9738	hCTL-3	2664774
3R-TAU	0.0021462	VQIVYKPVDLSK[+8]	3.42	466.281	3	0.0021462	0.0021	0.9594	hCTL-4	3216608
3R-TAU	0.019155	VQIVYKPVDLSK[+8]	3.39	466.281	3	0.019155	0.0192	0.985	Marmo-1	3132159
3R-TAU	0.018146	VQIVYKPVDLSK[+8]	3.39	466.281	3	0.018146	0.0181	0.9623	Marmo-2	2969729
3R-TAU	0.015978	VQIVYKPVDLSK[+8]	3.39	466.281	3	0.015978	0.016	0.9471	Marmo-3	3176571
3R-TAU	0.015902	VQIVYKPVDLSK[+8]	3.4	466.281	3	0.015902	0.0159	0.9307	Marmo-4	3184761
3R-TAU	0.022147	VQIVYKPVDLSK[+8]	3.38	466.281	3	0.022147	0.0221	0.9786	Marmo-5	3049241
3R-TAU	0.0088532	VQIVYKPVDLSK[+8]	3.38	466.281	3	0.0088532	0.0089	0.9404	Marmo-6	2765549
3R-TAU	0.31326	VQIVYKPVDLSK[+8]	3.39	466.281	3	0.31326	0.3133	0.9872	Marmo-7	3345209
3R-TAU	0.0028315	VQIVYKPVDLSK[+8]	3.41	466.281	3	0.0028315	0.0028	0.9951	Mouse	2908100	0.967906
4R-TAU	0.00049827	VQIINK	2.2	357.729	2	0.00049827	0.0005	0.9666	Tryp-Peptide_pool	5365		0.00049827	0
4R-TAU	0.019264	VQIINK	1.83	357.729	2	0.019264	0.0193	0.9773	hAD-1	22641		0.00049827	0.0187657
4R-TAU	0.0029176	VQIINK	1.84	357.729	2	0.0029176	0.0029	0.8945	hAD-2	3922		0.00049827	0.00241933
4R-TAU	0.0040781	VQIINK	1.81	357.729	2	0.0040781	0.0041	0.9945	hAD-3	5235		0.00049827	0.00357983
4R-TAU	0.0040286	VQIINK	1.84	357.729	2	0.0040286	0.004	0.8967	hAD-4	5152		0.00049827	0.00353033
4R-TAU	0.0095296	VQIINK	1.8	357.729	2	0.0095296	0.0095	0.9668	hCTL-1	9518		0.00049827	0.00903133
4R-TAU	0.0039335	VQIINK	1.84	357.729	2	0.0039335	0.0039	0.9529	hCTL-2	5264		0.00049827	0.00343523
4R-TAU	0.017438	VQIINK	1.81	357.729	2	0.017438	0.0174	0.9301	hCTL-3	20474		0.00049827	0.0169397
4R-TAU	0.00092567	VQIINK	1.94	357.729	2	0.00092567	0.0009	0.9394	hCTL-4	1795		0.00049827	0.0004274
4R-TAU	0.023	VQIINK	1.9	357.729	2	0.023	0.023	0.9961	Marmo-1	42203		0.00049827	0.0225017
4R-TAU	0.029341	VQIINK	1.91	357.729	2	0.029341	0.0293	0.9944	Marmo-2	56399		0.00049827	0.0288427
4R-TAU	0.029369	VQIINK	1.9	357.729	2	0.029369	0.0294	0.9987	Marmo-3	50223		0.00049827	0.0288707
4R-TAU	0.028126	VQIINK	1.91	357.729	2	0.028126	0.0281	0.9992	Marmo-4	50256		0.00049827	0.0276277
4R-TAU	0.029237	VQIINK	1.89	357.729	2	0.029237	0.0292	0.9864	Marmo-5	46277		0.00049827	0.0287387
4R-TAU	0.025997	VQIINK	1.9	357.729	2	0.025997	0.026	0.9975	Marmo-6	43109		0.00049827	0.0254987
4R-TAU	0.028286	VQIINK	1.91	357.729	2	0.028286	0.0283	0.9908	Marmo-7	51598		0.00049827	0.0277877
4R-TAU	0.033233	VQIINK	1.9	357.729	2	0.033233	0.0332	0.946	Mouse	49623	0.966331	0.00049827	0.0327347
4R-TAU	0.00049827	VQIINK[+8]	2.2	361.736	2	0.00049827	0.0005	0.9666	Tryp-Peptide_pool	10767273
4R-TAU	0.019264	VQIINK[+8]	1.83	361.736	2	0.019264	0.0193	0.9773	hAD-1	1175297
4R-TAU	0.0029176	VQIINK[+8]	1.84	361.736	2	0.0029176	0.0029	0.8945	hAD-2	1344242
4R-TAU	0.0040781	VQIINK[+8]	1.81	361.736	2	0.0040781	0.0041	0.9945	hAD-3	1283685
4R-TAU	0.0040286	VQIINK[+8]	1.84	361.736	2	0.0040286	0.004	0.8967	hAD-4	1278796
4R-TAU	0.0095296	VQIINK[+8]	1.8	361.736	2	0.0095296	0.0095	0.9668	hCTL-1	998751
4R-TAU	0.0039335	VQIINK[+8]	1.84	361.736	2	0.0039335	0.0039	0.9529	hCTL-2	1338226
4R-TAU	0.017438	VQIINK[+8]	1.81	361.736	2	0.017438	0.0174	0.9301	hCTL-3	1174111
4R-TAU	0.00092567	VQIINK[+8]	1.94	361.736	2	0.00092567	0.0009	0.9394	hCTL-4	1939416
4R-TAU	0.023	VQIINK[+8]	1.9	361.736	2	0.023	0.023	0.9961	Marmo-1	1834924
4R-TAU	0.029341	VQIINK[+8]	1.91	361.736	2	0.029341	0.0293	0.9944	Marmo-2	1922173
4R-TAU	0.029369	VQIINK[+8]	1.9	361.736	2	0.029369	0.0294	0.9987	Marmo-3	1710028
4R-TAU	0.028126	VQIINK[+8]	1.91	361.736	2	0.028126	0.0281	0.9992	Marmo-4	1786782
4R-TAU	0.029237	VQIINK[+8]	1.89	361.736	2	0.029237	0.0292	0.9864	Marmo-5	1582785
4R-TAU	0.025997	VQIINK[+8]	1.9	361.736	2	0.025997	0.026	0.9975	Marmo-6	1658196
4R-TAU	0.028286	VQIINK[+8]	1.91	361.736	2	0.028286	0.0283	0.9908	Marmo-7	1824154
4R-TAU	0.033233	VQIINK[+8]	1.9	361.736	2	0.033233	0.0332	0.946	Mouse	1493193
4R-TAU	0.0005523	HVPGGGSVQIVYKPVDSLK	6.65	660.702	3	#N/A	#N/A	#N/A	Tryp-Peptide_pool	0
4R-TAU	0.019236	HVPGGGSVQIVYKPVDSLK	3.4	660.702	3	#N/A	#N/A	#N/A	hAD-1	268000
4R-TAU	0.0030927	HVPGGGSVQIVYKPVDSLK	3.42	660.702	3	#N/A	#N/A	#N/A	hAD-2	59867
4R-TAU	0.0040917	HVPGGGSVQIVYKPVDSLK	3.39	660.702	3	#N/A	#N/A	#N/A	hAD-3	41604
4R-TAU	0.0042643	HVPGGGSVQIVYKPVDSLK	3.4	660.702	3	#N/A	#N/A	#N/A	hAD-4	57685
4R-TAU	0.0092752	HVPGGGSVQIVYKPVDSLK	3.39	660.702	3	#N/A	#N/A	#N/A	hCTL-1	108464
4R-TAU	0.0040963	HVPGGGSVQIVYKPVDSLK	3.43	660.702	3	#N/A	#N/A	#N/A	hCTL-2	35615
4R-TAU	0.017357	HVPGGGSVQIVYKPVDSLK	3.41	660.702	3	#N/A	#N/A	#N/A	hCTL-3	152661
4R-TAU	0.00094304	HVPGGGSVQIVYKPVDSLK	3.36	660.702	3	#N/A	#N/A	#N/A	hCTL-4	8418
4R-TAU	0.023418	HVPGGGSVQIVYKPVDSLK	3.41	660.702	3	#N/A	#N/A	#N/A	Marmo-1	525672
4R-TAU	0.029745	HVPGGGSVQIVYKPVDSLK	3.42	660.702	3	#N/A	#N/A	#N/A	Marmo-2	586486
4R-TAU	0.029233	HVPGGGSVQIVYKPVDSLK	3.41	660.702	3	#N/A	#N/A	#N/A	Marmo-3	602770
4R-TAU	0.028246	HVPGGGSVQIVYKPVDSLK	3.41	660.702	3	#N/A	#N/A	#N/A	Marmo-4	584933
4R-TAU	0.02935	HVPGGGSVQIVYKPVDSLK	3.41	660.702	3	#N/A	#N/A	#N/A	Marmo-5	479087
4R-TAU	0.02538	HVPGGGSVQIVYKPVDSLK	3.42	660.702	3	#N/A	#N/A	#N/A	Marmo-6	427881
4R-TAU	0.028277	HVPGGGSVQIVYKPVDSLK	3.42	660.702	3	#N/A	#N/A	#N/A	Marmo-7	243979
4R-TAU	0.034162	HVPGGGSVQIVYKPVDSLK	3.42	660.702	3	#N/A	#N/A	#N/A	Mouse	388525

## Sheet: Supp.Table 6_IPSA
Table S6: Intensities and m/z exported for Interactive Peptide Spectral Annotator (IPSA)
KVQIVY 3R rTau						SGYSSPGSPGTPGSR 4R rTau						VQIINK 4R rTau
SPECTRUM - MS						SPECTRUM - MS						SPECTRUM - MS
L3R1_recombinant_prm.raw						T4R1_recombinant_prm.raw						T4R1_recombinant_prm.raw
FTMS + p NSI Full ms2 375.2314@hcd27.00 [52.3333-785.0000]						FTMS + p NSI Full ms2 697.3207@hcd28.00 [96.0000-1440.0000]						FTMS + p NSI Full ms2 357.7291@hcd28.00 [50.0000-750.0000]
Scan #: 4968						Scan #: 3791						Scan #: 3949
RT: 6.63						RT: 5.06						RT: 5.27
m/z	Intensity	Relative				m/z	Intensity	Relative				m/z	Intensity	Relative
72.08	1.963e+06	100				136.08	1.52416e+06	56.71				55.05	87089.8	4.8
84.08	660948	33.67				242.11	195048	7.26				72.08	1.81581e+06	100
86.1	410924	20.93				301.11	119231	4.44				86.1	206651	11.38
136.08	1.14574e+06	58.37				308.12	320272	11.92				117.1	364544	20.08
165.05	1.23632e+06	62.98				370.69	112352	4.18				129.1	220155	12.12
182.08	1.74648e+06	88.97				377.14	139702	5.2				147.11	125241	6.9
183.15	379592	19.34				416.22	630967	23.48				194.08	75857.2	4.18
197.16	152686	7.78				419.15	132235	4.92				199.18	94163.9	5.19
221.16	156078	7.95				446.17	136895	5.09				211.11	177961	9.8
228.13	143102	7.29				456.73	400250	14.89				226.12	139890	7.7
242.15	310732	15.83				464.18	140182	5.22				227.17	78082.3	4.3
338.22	126478	6.44				671.34	1.32708e+06	49.38				228.13	344228	18.96
341.22	337648	17.2				672.35	166975	6.21				244.13	130424	7.18
356.23	371096	18.9				758.38	202990	7.55				261.15	642801	35.4
424.29	106685	5.43				815.4	343415	12.78				299.19	96035.9	5.29
441.32	229209	11.68				894.44	123630	4.6				341.22	73396.8	4.04
455.3	110046	5.61				912.45	2.68766e+06	100				357.07	73277	4.04
469.31	629781	32.08				913.45	471235	17.53				374.24	231456	12.75
540.38	149140	7.6				999.48	413076	15.37				487.32	289231	15.93
568.38	152726	7.78				1086.51	362023	13.47				598.35	159493	8.78
												615.38	67941	4.36
